# Supplementary material for: Tissue Inhibitor of Metalloproteinases-1 Overexpression Mediates Chemoresistance in Triple-Negative Breast Cancer Cells
Source: Cells. 2023 Jul 7;12(13):1809. doi: 10.3390/cells12131809 (PMC10340747; doi:10.3390/cells12131809)
Supplement: Supplementary file 1 [file cells-12-01809-s001.zip]

Archive with 1 entries (1 files):
- cells-2467037-supplementary.pdf
